# Supplementary material for: Towards a Consensus on Alzheimer’s Disease Comorbidity?
Source: J Clin Med. 2021 Sep 24;10(19):4360. doi: 10.3390/jcm10194360 (PMC8509357; doi:10.3390/jcm10194360)
Supplement: Supplementary file 1 [file jcm-10-04360-s001.zip]

Archive with 1 entries (1 files):
- jcm-1308093-supplementary.pdf
